# Supplementary material for: A Novel Markov Model Projecting Costs and Outcomes of Providing Antiretroviral Therapy to Public Patients in Private Practices versus Public Clinics in South Africa
Source: PLoS One. 2013 Feb 6;8(2):e53570. doi: 10.1371/journal.pone.0053570 (PMC3566152; doi:10.1371/journal.pone.0053570)
Supplement: Table S1 — General practitioner and clinic visit utilisation and costs on antiretroviral therapy within the private-care and public-care programs respectively. (XLS) [file pone.0053570.s004.xls]

## Sheet: Table Transitions
							Average visits per 1 month cycle (95% CI)
									Public-care					Private-care
		General Items
			GP / Clinic visit cost (USD/visit)						24.53					31.0448
		First 6 months after starting antiretroviral therapy
			GP / Clinic visit utilisation (visits/month)
				Pre-ART (total number of visits prior to starting ART)
					CD4 0-49 cells/µL				6,23 (6,17 to 6,29)					0,19 (0,17 to 0,21)
					CD4 50-199 cells/µL				6,29 (6,25 to 6,33)					3,06 (3,01 to 3,11)
				0-3 months after starting ART
					CD4 0-49 cells/µL				2,81 (2,76 to 2,86)					0,68 (0,64 to 0,72)
					CD4 50-199 cells/µL				2,48 (2,46 to 2,51)					0,65 (0,60 to 0,70)
				4-6 months after starting ART
					CD4 0-49 cells/µL				1,22 (1,19 to 1,25)					0,19 (0,17 to 0,21)
					CD4 50-199 cells/µL				1,15 (1,14 to 1,16)					0,21 (0,20 to 0,22)
		First 6 months after restarting antiretroviral therapy after treatment interrruption
			GP / Clinic visit utilisation (visits/month)
				Pre-ART (total number of visits prior to starting ART)
					CD4 0-49 cells/µL				1,00 (0,99 to 1,01)					3,48 (2,87 to 4,09)
					CD4 50-199 cells/µL				1,00 (0,99 to 1,01)					1,05 (1,02 to 1,09)
				0-3 months after restarting ART
					CD4 0-49 cells/µL				5,35 (3,96 to 6,73)					3,35 (3,01 to 3,7)
					CD4 50-199 cells/µL				2,48 (2,46 to 2,51)					7,31 (7,27 to 7,35)
				4-6 months after restarting ART
					CD4 0-49 cells/µL				1,16 (0,96 to 1,36)					3,48 (2,87 to 4,09)
					CD4 50-199 cells/µL				1,15 (1,14 to 1,16)					3,43 (3,39 to 3,47)
		> 6 months on antiretroviral therapy
			GP / Clinic visit utilisation (visits/month)
					CD4 0-49 cells/µL	VL <1,000 copies/ml			0,61 (0,57 to 0,66)					0,26 (0,18 to 0,35)
					CD4 0-49 cells/µL	VL 1,000-100,000 copies/ml			1,40 (1,08 to 1,72)					0,25 (0,15 to 0,35)
					CD4 0-49 cells/µL	VL >100,000 copies/ml			1,23 (1,13 to 1,33)					0,17 (0,12 to 0,22)
					CD4 50-199 cells/µL	VL <1,000 copies/ml			0,90 (0,88 to 0,92)					0,21 (0,20 to 0,22)
					CD4 50-199 cells/µL	VL 1,000-100,000 copies/ml			1,24 (1,18 to 1,30)					0,33 (0,21 to 0,45)
					CD4 50-199 cells/µL	VL <1000 copies/ml			1,18 (1,12 to 1,24)					0,26 (0,21 to 0,30)
					CD4 200-349 cells/µL	VL >100,000 copies/ml			0,95 (0,93 to 0,96)					0,24 (0,23 to 0,25)
					CD4 200-349 cells/µL	VL 1,000-100,000 copies/ml			1,28 (1,25 to 1,31)					0,52 (0,31 to 0,73)
					CD4 200-349 cells/µL	VL <1000 copies/ml			1,38 (1,25 to 1,51)					0,21 (0,17 to 0,25)
					CD4 350-499 cells/µL	VL >100,000 copies/ml			0,89 (0,87 to 0,91)					0,28 (0,25 to 0,31)
					CD4 350-499 cells/µL	VL 1,000-100,000 copies/ml			1,46 (1,30 to 1,62)					0,22 (0,19 to 0,25)
					CD4 350-499 cells/µL	VL >100,000 copies/ml			1,47 (1,22 to 1,72)					0,24 (0,16 to 0,32)
					CD4 ≥500 cells/µL	VL <1,000 copies/ml			0,91 (0,88 to 0,94)					0,29 (0,26 to 0,32)
					CD4 ≥500 cells/µL	VL 1,000-100,000 copies/ml			1,22 (1,13 to 1,31)					0,28 (0,24 to 0,32)
					CD4 ≥500 cells/µL	VL >100,000 copies/ml			1,32 (1,09 to 1,55)					0,17 (0,07 to 0,27)
