# Supplementary material for: A Novel Markov Model Projecting Costs and Outcomes of Providing Antiretroviral Therapy to Public Patients in Private Practices versus Public Clinics in South Africa
Source: PLoS One. 2013 Feb 6;8(2):e53570. doi: 10.1371/journal.pone.0053570 (PMC3566152; doi:10.1371/journal.pone.0053570)
Supplement: Table S2 — Laboratory costs and utilisation on antiretroviral therapy. (XLS) [file pone.0053570.s005.xls]

## Sheet: Table Transitions
			Laboratory test
							Cost per test (USD)			Average utilisation per 1 month cycle
			ART response monitoring
				HIV viral load (VL)				8.20781					0.166667
				CD4 + cell count (CD4)				41.4693					0.166667
			Toxicity monitoring (appropriate antiretroviral)							0-3m start		4-6m start		0-6m restart		>6m
				alanine aminotransferase (nevirapine)				5.20409		1		0.333333		0.0833333		0.0833333
				full blood count (zidovudine)				6.64332		1		0.333333		0.0833333		0.0833333
				creatinine (tenofovir)				3.47484		0.333333		0		0.0833333		0.0833333
				cholesterol and triglycerides (lopinavir/ritonavir)				12.8427		0.0833333		0.0833333		0.0833333		0.0833333
