# Supplementary material for: A Novel Markov Model Projecting Costs and Outcomes of Providing Antiretroviral Therapy to Public Patients in Private Practices versus Public Clinics in South Africa
Source: PLoS One. 2013 Feb 6;8(2):e53570. doi: 10.1371/journal.pone.0053570 (PMC3566152; doi:10.1371/journal.pone.0053570)
Supplement: Table S4 — Transition probabilities and hazard coefficients of changes in CD4+ cell counts and viral load on antiretroviral therapy. (XLS) [file pone.0053570.s007.xls]

## Sheet: Table Transitions
							Transition probabilities per 1 month cycle
									Public-care					Private-care
		First 6 months after starting antiretroviral therapy
			Intial CD4 category					0-49 cells/µL		CD4 50-199 cells/µL			0-49 cells/µL		CD4 50-199 cells/µL
				Initial distribution				0.3		0.7			0.3		0.7
			Final CD4 and VL category
				c1v1	CD4 0-49 cells/µL	VL <1,000 copies/ml		0.03		0			0.02		0.01
				c1v2	CD4 0-49 cells/µL	VL 1,000-100,000 copies/ml		0.01		0			0.02		0
				c1v3	CD4 0-49 cells/µL	VL >100,000 copies/ml		0.53		0			0.61		0
				c2v1	CD4 50-199 cells/µL	VL <1,000 copies/ml		0.04		0.23			0.04		0.28
				c2v2	CD4 50-199 cells/µL	VL 1,000-100,000 copies/ml		0.01		0.02			0.02		0.06
				c2v3	CD4 50-199 cells/µL	VL >100,000 copies/ml		0.28		0			0.2		0.02
				c3v1	CD4 200-349 cells/µL	VL <1,000 copies/ml		0.02		0.46			0.02		0.4
				c3v2	CD4 200-349 cells/µL	VL 1,000-100,000 copies/ml		0		0.03			0		0.04
				c3v3	CD4 200-349 cells/µL	VL >100,000 copies/ml		0.05		0			0.03		0
				c4v1	CD4 350-499 cells/µL	VL <1,000 copies/ml		0		0.19			0.01		0.13
				c4v2	CD4 350-499 cells/µL	VL 1,000-100,000 copies/ml		0		0			0		0.01
				c4v3	CD4 350-499 cells/µL	VL >100,000 copies/ml		0.01		0			0.02		0
				c5v1	CD4 ≥500 cells/µL	VL <1,000 copies/ml		0		0.05			0		0.04
				c5v2	CD4 ≥500 cells/µL	VL 1,000-100,000 copies/ml		0		0			0		0
				c5v3	CD4 ≥500 cells/µL	VL >100,000 copies/ml		0	0.98	0	0.98		0	0.99	0	0.99
		First 6 months after restarting antiretroviral therapy
			Intial CD4 category					0-49 cells/µL		CD4 50-199 cells/µL			0-49 cells/µL		CD4 50-199 cells/µL
				Initial distribution					as per LTFU model					as per LTFU model
			Final CD4 and VL category
				c1v1	CD4 0-49 cells/µL	VL <1,000 copies/ml		0		0			0		0
				c1v2	CD4 0-49 cells/µL	VL 1,000-100,000 copies/ml		0.13		0.05			0		0.29
				c1v3	CD4 0-49 cells/µL	VL >100,000 copies/ml		0		0.05			0		0
				c2v1	CD4 50-199 cells/µL	VL <1,000 copies/ml		0.38		0			0.67		0
				c2v2	CD4 50-199 cells/µL	VL 1,000-100,000 copies/ml		0		0.14			0		0
				c2v3	CD4 50-199 cells/µL	VL <1000 copies/ml		0		0			0		0
				c3v1	CD4 200-349 cells/µL	VL >100,000 copies/ml		0.25		0.33			0		0.43
				c3v2	CD4 200-349 cells/µL	VL 1,000-100,000 copies/ml		0		0.05			0.33		0
				c3v3	CD4 200-349 cells/µL	VL <1000 copies/ml		0		0			0		0
				c4v1	CD4 350-499 cells/µL	VL >100,000 copies/ml		0.13		0.14			0		0.14
				c4v2	CD4 350-499 cells/µL	VL 1,000-100,000 copies/ml		0		0.05			0		0
				c4v3	CD4 350-499 cells/µL	VL >100,000 copies/ml		0		0.05			0		0
				c5v1	CD4 ≥500 cells/µL	VL <1,000 copies/ml		0		0			0		0
				c5v2	CD4 ≥500 cells/µL	VL 1,000-100,000 copies/ml		0.05		0.13			0.29		0
				c5v3	CD4 ≥500 cells/µL	VL >100,000 copies/ml		0.05	0.99	0	0.99		0	1.29	0	0.86
		>6 months on antiretroviral therapy
			Transition probability for changing VL category
			From:	VL <1,000 copies/ml
				To:	VL 1,000-100,000 copies/ml				0,007 (0,0067 to 0,0073)					0,007 (0,0067 to 0,0074)
					VL >100,000 copies/ml				0,0014 (0,0013 to 0,0016)					0,0077 (0,0073 to 0,0081)
			From:	VL 1,000-100,000 copies/ml
				To:	VL <1,000 copies/ml				0,0608 (0,0582 to 0,0635)					0,0608 (0,0577 to 0,0638)
					VL >100,000 copies/ml				0,0134 (0,0119 to 0,0152)					0,0134 (0,0128 to 0,0141)
			From:	VL >100,000 copies/ml
				To:	VL <1,000 copies/ml				0,114 (0,106 to 0,1226)					0,114 (0,1083 to 0,1197)
					VL 1,000-100,000 copies/ml				0,0531 (0,046 to 0,0612)					0,0531 (0,0505 to 0,0558)
			Transition probility for changing CD4 cateogry
			From:	c1v1	CD4 0-49 cells/µL	VL <1,000 copies/ml			0,319 (0,318 to 0,320)		0			0,339 (0,327 to 0,351)		0
			To:	c2v1	CD4 50-199 cells/µL				0.58		0.58			0.852203		0.852203
				c3v1	CD4 200-349 cells/µL				0.29		0.29			0.147797		0.147797
				c4v1	CD4 350-499 cells/µL				0.1		0.1			7.85461e-08		7.85461e-08
				c5v1	CD4 ≥500 cells/µL				0.02		0.02			7.85461e-08		7.85461e-08
			From:	c1v2	CD4 0-49 cells/µL	VL 1,000-100,000 copies/ml			0,124 (0,122 to 0,126)		0			0,186 (0,182 to 0,190)		0
			To:	c2v2	CD4 50-199 cells/µL				0.67		0.67			0.803877		0.803877
				c3v2	CD4 200-349 cells/µL				0.28		0.28			0.162547		0.162547
				c4v2	CD4 350-499 cells/µL				0.02		0.02			0.0335757		0.0335757
				c5v2	CD4 ≥500 cells/µL				0.02		0.02			4.8709e-08		4.8709e-08
			From:	c1v3	CD4 0-49 cells/µL	VL >100,000 copies/ml			0,177 (0,175 to 0,179)		0			0,279 (0,275 to 0,284)		0
			To:	c2v3	CD4 50-199 cells/µL				0.619442		0.619442			0.529919		0.529919
				c3v3	CD4 200-349 cells/µL				0.281443		0.281443			0.401337		0.401337
				c4v3	CD4 350-499 cells/µL				0.0991149		0.0991149			0.0457121		0.0457121
				c5v3	CD4 ≥500 cells/µL				6.60895e-08		6.60895e-08			0.0230327
			From:	c2v1	CD4 50-199 cells/µL	VL <1,000 copies/ml			0,098 (0,098 to 0,098)		0.0172322			0,079 (0,079 to 0,079)		0.0324874
			To:	c1v1	CD4 0-49 cells/µL				0.0172322		0			0.0324874		0
				c3v1	CD4 200-349 cells/µL				0.767342		0.767342			0.824098		0.824098
				c4v1	CD4 350-499 cells/µL				0.175123		0.175123			0.110927		0.110927
				c5v1	CD4 ≥500 cells/µL				0.0403031		0.0403031			0.0324874		0.0324874
			From:	c2v2	CD4 50-199 cells/µL	VL 1,000-100,000 copies/ml			0,082 (0,082 to 0,083)		0.124539			0,099 (0,098 to 0,099)		0.136923
			To:	c1v2	CD4 0-49 cells/µL				0.124539		0			0.136923		0
				c3v2	CD4 200-349 cells/µL				0.683785		0.683785			0.664666		0.664666
				c4v2	CD4 350-499 cells/µL				0.124539		0.124539			0.163695		0.163695
				c5v2	CD4 ≥500 cells/µL				0.0671361		0.0671361			0.0347152		0.0347152
			From:	c2v3	CD4 50-199 cells/µL	VL >100,000 copies/ml			0,149 (0,149 to 0,150)		0.161074			0,172 (0,171 to 0,173)		0.0517067
			To:	c1v3	CD4 0-49 cells/µL				0.161074		0			0.0517067		0
				c3v3	CD4 200-349 cells/µL				0.543538		0.543538			0.629691		0.629691
				c4v3	CD4 350-499 cells/µL				0.217741		0.217741			0.246558		0.246558
				c5v3	CD4 ≥500 cells/µL				0.0776478		0.0776478			0.0720444		0.0720444
			From:	c3v1	CD4 200-349 cells/µL	VL <1,000 copies/ml			0,068 (0,068 to 0,068)		0.00794194			0,078 (0,078 to 0,078)		0.0172844
				c1v1	CD4 0-49 cells/µL				0.00794194		0.171576			0.0172844		0.179903
				c2v1	CD4 50-199 cells/µL				0.171576		0			0.179903		0
				c4v1	CD4 350-499 cells/µL				0.650264		0.650264			0.664686		0.664686
				c5v1	CD4 ≥500 cells/µL				0.170218		0.170218			0.138126		0.138126
			From:	c3v2	CD4 200-349 cells/µL	VL 1,000-100,000 copies/ml			0,064 (0,064 to 0,064)		0.0100001			0,082 (0,081 to 0,082)		0.0704947
				c1v2	CD4 0-49 cells/µL				0.0100001		0			0.0704947		0
				c2v2	CD4 50-199 cells/µL				0.437755		0.437755			0.478385		0.478385
				c4v2	CD4 350-499 cells/µL				0.497423		0.497423			0.340873		0.340873
				c5v2	CD4 ≥500 cells/µL				0.054822		0.054822			0.110247		0.110247
			From:	c3v3	CD4 200-349 cells/µL	VL >100,000 copies/ml			0,083 (0,081 to 0,084)		1.40115e-07			0,091 (0,088 to 0,093)		0.06456
				c1v3	CD4 0-49 cells/µL				1.40115e-07		0			0.06456		0
				c2v3	CD4 50-199 cells/µL				0.408767		0.408767			0.491661		0.491661
				c4v3	CD4 350-499 cells/µL				0.51427		0.51427			0.190958		0.190958
				c5v3	CD4 ≥500 cells/µL				0.0769631		0.0769631			0.252821		0.252821
			From:	c4v1	CD4 350-499 cells/µL	VL <1,000 copies/ml			0,069 (0,069 to 0,069)		0.00497669			0,081 (0,081 to 0,081)		0.0220778
				c1v1	CD4 0-49 cells/µL				0.00497669		0.0433989			0.0220778		0.0876244
				c2v1	CD4 50-199 cells/µL				0.0433989		0.335539			0.0876244		0.269764
				c3v1	CD4 200-349 cells/µL				0.335539		0			0.269764		0
				c5v1	CD4 ≥500 cells/µL				0.616086		0.616086			0.620533		0.620533
			From:	c4v2	CD4 350-499 cells/µL	VL 1,000-100,000 copies/ml			0,081 (0,081 to 0,081)		0.0102134			0,08 (0,079 to 0,081)		5.65416e-08
				c1v2	CD4 0-49 cells/µL				0.0102134		0.0911643			5.65416e-08		0.110559
				c2v2	CD4 50-199 cells/µL				0.0911643		0.582797			0.110559		0.545329
				c3v2	CD4 200-349 cells/µL				0.582797		0			0.545329		0
				c5v2	CD4 ≥500 cells/µL				0.315826		0.315826			0.344112		0.344112
			From:	c4v3	CD4 350-499 cells/µL	VL >100,000 copies/ml			0,095 (0,092 to 0,098)		4.44546e-07			0,161 (0,155 to 0,169)		2.74348e-08
				c1v3	CD4 0-49 cells/µL				4.44546e-07		0.335476			2.74348e-08		0.109582
				c2v3	CD4 50-199 cells/µL				0.335476		0.493439			0.109582		0.312132
				c3v3	CD4 200-349 cells/µL				0.493439		0			0.312132		0
				c5v3	CD4 ≥500 cells/µL				0.171085		0.171085			0.578287		0.578287
			From:	c5v1	CD4 ≥500 cells/µL	VL <1,000 copies/ml			0,036 (0,036 to 0,036)		0.00700211			0,034 (0,034 to 0,034)		0.0468486
				c1v1	CD4 0-49 cells/µL				0.00700211		0.0523955			0.0468486		0.215489
				c2v1	CD4 50-199 cells/µL				0.0523955		0.159914			0.215489		0.14836
				c3v1	CD4 200-349 cells/µL				0.159914		0.780688			0.14836		0
				c4v1	CD4 350-499 cells/µL				0.780688		0			0.589302		0.589302
			From:	c5v2	CD4 ≥500 cells/µL	VL 1,000-100,000 copies/ml			0,068 (0,067 to 0,069)		1.7011e-07			0,058 (0,057 to 0,060)		0
				c1v2	CD4 0-49 cells/µL				1.7011e-07		0.111691			0		0.0575994
				c2v2	CD4 50-199 cells/µL				0.111691		0.148463			0.0575994		0.171165
				c3v2	CD4 200-349 cells/µL				0.148463		0.739846			0.171165		0
				c4v2	CD4 350-499 cells/µL				0.739846		0			0.771236		0.771236
			From:	c5v3	CD4 ≥500 cells/µL	VL >100,000 copies/ml			0,120 (0,109 to 0,132)		1.00543e-07			0,056 (0,039 to 0,080)		7.34859e-07
				c1v3	CD4 0-49 cells/µL				1.00543e-07		1.00543e-07			7.34859e-07		7.34859e-07
				c2v3	CD4 50-199 cells/µL				1.00543e-07		0.264289			7.34859e-07		7.34859e-07
				c3v3	CD4 200-349 cells/µL				0.264289		0.735711			7.34859e-07		0
				c4v3	CD4 350-499 cells/µL				0.735711		0			0.999998		0.999998
